# Supplementary material for: Combining Hyperspectral Techniques and Genome-Wide Association Studies to Predict Peanut Seed Vigor and Explore Associated Genetic Loci
Source: Int J Mol Sci. 2024 Aug 1;25(15):8414. doi: 10.3390/ijms25158414 (PMC11313457; doi:10.3390/ijms25158414)
Supplement: Supplementary file 1 [file ijms-25-08414-s001.zip]

Archive with 1 entries (1 files):
- ijms-3089581-supplementary.pdf
